# Supplementary material for: Mathematical Modeling Predicts that Increased HSV-2 Shedding in HIV-1 Infected Persons Is Due to Poor Immunologic Control in Ganglia and Genital Mucosa
Source: PLoS One. 2016 Jun 10;11(6):e0155124. doi: 10.1371/journal.pone.0155124 (PMC4902308; doi:10.1371/journal.pone.0155124)
Supplement: S1 Data — (XLSX) [file pone.0155124.s001.xlsx]

## Sheet: Fig1a, 2
Criteria 1	Low	High	HIV negative	Low	High	CD4>500	Low	High	CD4 200-499	Low	High	CD4<200
2-3	2.65	4.3	3.38	2.19	6.59	3.83	2.84	4.88	3.73	3.33	7.94	5.17
3-4	2.16	3.8	2.87	2.36	4.51	3.27	2.73	4.86	3.65	3.5	7.56	5.17
4-5	2.15	3.47	2.73	2.28	4.8	3.32	3.29	6.53	4.65	4.21	9.76	6.45
5-6	2.02	3.51	2.67	2.61	6.48	4.13	2.43	5.33	3.61	3.46	9.4	5.74
6-7	1.47	2.75	2.02	1.64	4.76	2.81	2.18	4.94	3.29	2.41	9.75	4.91
7-8	0.85	1.84	1.26	0.44	2.58	1.07	0.87	2.26	1.4	1.25	6.72	2.94
8-9	0.08	0.34	0.17	0.07	0.91	0.26	0.12	1.37	0.4	0.34	2.66	0.96
>9	0.01	0.32	0.05	0.01	0.36	0.05	0	0	0	0	0	0

## Sheet: Fig 1b
Criteria 2	HIV negative	CD4>500	CD4 200-499	CD4<200
	13	14	17	19

## Sheet: Fig 1d
Criteria 8	HIV negative	CD4>500	CD4 200-499	CD4<200
1	26.92	23.08	28.46	30.23
2	14.3	14.03	8.48	16.17
3	9.26	12.22	8.02	7.76
4	10.16	5.41	15.21	7.07
5	9.08	3.93	7.77	3.44
6	5.55	11.2	2.3	4.93
7	5.12	4.84	7.18	4.93
8	3.56	0	3.5	0
9	3.17	0	1.57	0
>9	12.87	25.3	17.51	25.47

## Sheet: Fig 1d(non-sensored)
Criteria 8	HIV negative	CD4>500	CD4 200-499	CD4<200
1	40.46	32.73	36.84	43.1
2	12.14	16.36	6.32	17.24
3	7.51	12.73	8.42	8.62
4	8.67	5.45	15.79	6.9
5	8.67	3.64	7.37	3.45
6	4.62	9.09	2.11	5.17
7	4.05	3.64	6.32	5.17
8	3.47	0	3.16	0
9	2.89	0	1.05	0
>9	7.51	16.36	12.63	10.34

## Sheet: Fig 1e, f, g
First	HIV negative	CD4>500	CD4 200-499	CD4<200
2-3	39.31	32.73	31.58	48.28
3-4	19.08	18.18	16.84	20.69
4-5	9.83	20	21.05	15.52
5-6	13.87	18.18	10.53	6.9
6-7	11.56	7.27	11.58	6.9
7-8	5.2	1.82	6.32	1.72
8-9	1.16	1.82	2.11	0
Max	HIV negative	CD4>500	CD4 200-499	CD4<200
2-3	29.48	21.82	25.26	39.66
3-4	17.34	10.91	14.74	15.52
4-5	8.09	12.73	12.63	13.79
5-6	14.45	27.27	14.74	13.79
6-7	13.87	16.36	12.63	8.62
7-8	14.45	7.27	15.79	3.45
8-9	2.31	1.82	4.21	5.17
>9	0	1.82	0	0
Last	HIV negative	CD4>500	CD4 200-499	CD4<200
2-3	52.02	41.82	46.32	56.9
3-4	26.01	25.45	27.37	15.52
4-5	12.14	21.82	15.79	17.24
5-6	9.25	7.27	8.42	6.9
6-7	0	3.64	2.11	0
7-8	0.58	0	0	1.72
8-9	0	0	0	1.72

## Sheet: Fig2 Negative
Criteria 1	Low	High	Percent				Model	Model	Model	Model	Model	Model	Model	Model	Model	Model
2-3	2.65	4.3	3.38				3.30906	2.69149	2.67306	2.42419	2.24905	2.29514	1.99097	1.80662	2.62697	2.35045
3-4	2.16	3.8	2.87				3.29984	2.82975	2.57167	2.79288	2.67306	2.39653	2.04627	2.09236	2.85741	2.35045
4-5	2.15	3.47	2.73				3.88976	3.2261	2.76523	2.76523	2.77445	2.72836	2.41497	2.82975	3.58558	2.59932
5-6	2.02	3.51	2.67				3.68698	3.48419	3.33671	3.14315	2.72836	2.40575	3.2261	3.3275	4.26767	3.16158
6-7	1.47	2.75	2.02				2.9588	3.28141	2.47949	2.17532	1.83427	1.84349	2.15688	3.10628	4.11098	2.3228
7-8	0.85	1.84	1.26				1.41949	1.17983	1.4287	0.737395	0.930961	0.7927	1.13375	1.28122	2.44262	0.71896
8-9	0.08	0.34	0.17				0.276523	0.082957	0.35948	0.07374	0.285741	0.138262	0.313393	0.175131	0.553046	0.018435
>9	0.01	0.32	0.05				0	0	0	0	0	0	0	0	0	0
Criteria 2
2	16.05
3		15.3
4			14.8
5							13.9
6								15.2
7									11	16	13
8												15.5
9													13
10														11.2
11															13.3
12																15.7
Criteria 3	Low	High	Percent
2-3	22.33	37.81	29.48				28.7212	35.022	35.9091	31.068	29.0466	30.303	30.6494	30.2395	33.3333	36.1111
3-4	12.08	24.26	17.34				14.8847	20.2643	17.5	16.9903	17.7384	20.3463	19.2208	20.0599	12.8788	22.6496
4-5	5.11	12.59	8.09				8.80503	4.40529	6.36364	4.61165	10.8647	6.70996	5.1948	5.68862	5.55556	7.47863
5-6	10.05	20.35	14.45				19.2872	12.1145	17.0455	18.932	17.7384	20.1299	17.6623	13.7725	17.1717	12.1795
6-7	9.04	20.71	13.87				15.304	14.7577	10	19.1748	12.8603	12.3377	13.7662	14.3713	13.1313	11.3248
7-8	9.81	20.77	14.45				8.80503	11.4537	7.95455	7.52427	8.42572	7.79221	8.31169	11.976	10.101	9.82906
>8	0.89	5.86	2.31				4.19287	1.98238	5.22727	1.69903	3.32594	2.38095	5.1948	3.89222	7.57576	0.42735
Criteria 4	Low	High	Percent
2-3	31.85	47.29	39.31				32.914	37.8855	37.9545	33.2524	31.0421	32.4675	33.7662	32.6347	36.8687	37.6068
3-4	14.06	25.36	19.08				20.7547	23.348	22.5	23.5437	24.1685	25.7576	22.8571	25.7485	20.7071	28.2051
4-5	6.47	14.65	9.83				11.74	12.5551	12.0455	16.2621	16.1863	15.368	17.4026	18.5629	12.6263	16.6667
5-6	9.45	19.91	13.87				16.5618	11.2335	13.8636	11.4078	15.2993	14.0693	14.026	11.6766	13.8889	9.61538
6-7	7.41	17.61	11.56				14.8847	10.3524	9.09091	13.835	9.97783	8.22511	7.79221	7.78443	11.6162	4.91453
7-8	2.85	9.31	5.2				2.72537	4.40529	3.40909	1.45631	2.66075	3.67965	3.8961	3.29341	3.53535	2.77778
>8	0.3	4.4	1.16				0.419287	0.220264	0.909091	0.242718	0.665188	0.4329	0.25974	0.299401	0.505051	0.213675
Criteria 5	Low	High	Percent
2-3	43.33	60.6	52.02				51.782	50.8811	57.0455	47.3301	41.4634	41.1255	42.8571	42.8144	52.2727	45.5128
3-4	19.62	33.62	26.01				26.8344	31.7181	32.7273	35.6796	31.4856	29.6537	34.5455	31.7365	29.0404	33.1197
4-5	8.47	17.11	12.14				13.6268	13.6564	10.2273	11.165	14.6341	17.0996	14.5455	18.2635	14.1414	17.3077
5-6	5.59	14.92	9.25				7.75681	3.74449	0	5.82524	10.4213	9.09091	5.97403	6.28742	4.29293	2.99145
6-7	0	0	0				0	0	0	0	1.99557	3.0303	2.07792	0.898204	0	1.06838
7-8	0.08	4.01	0.58				0	0	0	0	0	0	0	0	0	0
>8	0	0	0				0	0	0	0	0	0	0	0	0	0
Criteria 8	Low	High	Percent
1	33.21	48.16	40.46	21.53	32.31	26.92	43.8155	55.2863	52.2727	49.0291	51.4412	53.6797	51.6883	51.497	45.7071	61.3248
2	8.22	17.47	12.14	8.14	20.47	14.3	19.4969	7.26872	12.2727	11.165	16.408	16.2338	12.2078	8.38323	12.6263	6.41026
3	4.45	12.41	7.51	2.99	15.54	9.26	7.33753	9.91189	11.8182	12.8641	5.9867	8.44156	11.9481	9.28144	8.58586	7.05128
4	5.6	13.19	8.67	4.06	16.26	10.16	5.03145	3.52423	2.72727	4.12621	4.43459	4.329	3.63636	2.69461	3.28283	5.98291
5	5.56	13.2	8.67	3.35	14.81	9.08	2.51572	2.86344	2.95454	2.91262	6.43016	3.8961	2.85714	3.29341	5.55556	2.99145
6	2.31	9.06	4.62	0.23	10.88	5.55	1.88679	3.52423	0.909091	1.94175	2.43902	1.51515	1.55844	3.59281	1.51515	3.4188
7	2.13	7.55	4.05	0.15	10.08	5.12	2.30608	1.98238	1.59091	3.39806	1.33038	1.94805	1.55844	2.09581	1.51515	1.7094
8	1.55	7.57	3.47	0	8.12	3.56	2.09644	1.32159	1.81818	2.42718	1.99557	1.51515	1.2987	1.49701	2.27273	1.28205
9	1.25	6.53	2.89	0	7.33	3.17	2.51572	1.76212	1.81818	1.69903	1.10865	1.94805	0.779221	1.49701	2.52525	1.92308
>9	4.67	11.88	7.51	8.8	16.95	12.87	12.9979	12.5551	11.8182	10.4369	8.42572	6.49351	12.4675	16.1677	16.4141	7.90598
							11.5683

## Sheet: Fig2 <200
Criteria 1	Low	High	Percent	Model	Model	Model	Model	Model	Model	Model	Model	Model	Model
2-3	3.33	7.94	5.17	3.30906	4.56263	3.73306	4.12941	3.60402	3.3275	3.46576	3.1155	3.79759	4.30454
3-4	3.5	7.56	5.17	3.29984	5.34612	4.00037	4.40594	4.02802	3.71463	3.57637	3.31828	4.8115	4.5995
4-5	4.21	9.76	6.45	3.88976	6.40612	5.27238	4.56263	6.00055	4.20315	4.91289	4.0188	6.07429	6.28629
5-6	3.46	9.4	5.74	3.68698	7.54908	6.9223	4.71933	7.76108	4.47968	5.83464	4.11098	7.3463	7.23569
6-7	2.41	9.75	4.91	2.9588	6.94995	6.87621	3.43811	7.27256	3.71463	5.55812	3.35515	6.42455	6.00977
7-8	1.25	6.72	2.94	1.41949	4.10176	3.90819	2.08314	3.10628	1.80662	3.29063	2.13845	3.36436	4.62716
8-9	0.34	2.66	0.96	0.276523	1.15218	0.654438	0.626786	0.294958	0.331828	0.801917	0.820352	0.377915	1.98175
>9	0	0	0	0	0	0	0.018435	0	0	0	0.009217	0	0.018435
Criteria 2
4	16.05
5		24.2
6			20.8
7				23.7
8					23.6
9						15	25	19
10									20.4
11										17.9
12											19.6
13												22.2
14													25.7
Criteria 3	Low	High
2-3	26.79	54.13	39.66	28.7212	26.8428	37.2168	28.267	33.2859	30.7438	30.6968	31.2715	27.6853	27.654
3-4	8.13	27.59	15.52	14.8847	16.5508	18.7702	15.1989	21.4794	20.1653	18.0791	18.5567	16.6415	16.5138
4-5	5.6	30.13	13.79	8.80503	5.28512	5.17799	14.6307	7.53912	6.44628	4.7081	6.35739	5.44629	11.1402
5-6	6.9	25.69	13.79	19.2872	18.3588	11.3269	19.3182	9.24609	17.5207	14.5009	17.5258	15.5825	17.6933
6-7	3.23	21.04	8.62	15.304	14.3255	9.38511	9.80114	12.8023	11.405	12.0527	11.1684	17.8517	9.30537
7-8	0.8	13.71	3.45	8.80503	10.5702	11.4887	7.8125	12.2333	9.42149	11.8644	8.59107	12.708	7.20839
>8	2.32	11.11	5.17	4.19287	8.06676	6.6343	4.97159	3.41394	4.29752	8.09793	6.52921	3.93343	10.4849
Criteria 4	Low	High
2-3	31.72	65.22	48.28	32.914	30.7371	39.644	30.9659	35.2774	32.7273	33.5217	33.8488	29.8033	31.3237
3-4	13.84	29.76	20.69	20.7547	23.5049	24.11	21.4489	26.6003	26.281	23.5405	24.2268	22.5416	23.46
4-5	6.25	33.61	15.52	11.74	13.3519	14.5631	15.0568	20.4836	15.8678	15.8192	14.9485	16.6415	17.1691
5-6	2.84	15.82	6.9	16.5618	12.7955	11.6505	16.9034	9.95733	13.5537	9.98117	14.9485	13.767	14.1547
6-7	2.04	20.86	6.9	14.8847	14.0473	6.47249	10.7955	5.6899	7.60331	12.9944	7.56014	13.6157	10.2228
7-8	0.23	12	1.72	2.72537	5.00695	3.39806	2.98296	1.84922	3.1405	3.57815	3.60825	3.177	2.88335
>8	0	0	0	0.419287	0.556328	0.161812	1.70454	0.142248	0.826446	0.564972	0.859107	0.453858	0.655308
Criteria 5	Low	High
2-3	40.75	71.7	56.9	51.782	46.7316	53.8835	48.4375	46.7994	46.7769	51.4124	47.079	44.4781	47.1822
3-4	9.09	25.23	15.52	26.8344	29.0681	31.5534	28.6932	32.1479	32.0661	32.0151	30.9278	29.5008	30.1442
4-5	8.27	32.51	17.24	13.6268	13.0737	11.4887	15.1989	17.4964	14.7107	11.4878	14.6048	15.2799	15.9895
5-6	2.73	16.36	6.9	7.75681	10.7093	3.07443	7.67045	3.55619	5.78512	5.08475	7.38832	8.6233	6.68414
6-7	0	0	0	0	0.417246	0	0	0	0.661157	0	0	1.96672	0
7-8	0.23	12	1.72	0	0	0	0	0	0	0	0	0	0
>8	0.26	10.62	1.72	0	0	0	0	0	0	0	0	0	0
Criteria 8	Low	High
1	30.24	56.97	43.1	20.53	39.94	30.23	43.8155	42.1419	56.3107	48.5795	57.6102	50.9091	48.9642	48.9691	45.0832	45.0852
2	8.23	32.61	17.24	5.54	26.8	16.17	19.4969	16.8289	6.6343	20.0284	4.97866	14.0496	10.1695	17.354	12.1029	19.3971
3	4.21	16.83	8.62	0	18.5	7.76	7.33753	7.78859	8.09061	5.39773	5.83215	10.2479	9.22787	6.52921	8.92587	7.20839
4	3.02	14.99	6.9	0	17.72	7.07	5.03145	3.8943	2.42718	5.68182	5.40541	3.96694	4.33145	4.12371	4.38729	5.1114
5	1.09	10.34	3.45	0	13.81	3.44	2.51572	4.03338	1.61812	2.84091	2.84495	2.64463	2.82486	4.12371	3.93343	3.01442
6	1.73	14.45	5.17	0	14.96	4.93	1.88679	2.08623	3.07443	2.41477	1.99147	2.80992	2.07156	2.23368	3.93343	1.7038
7	0.69	29.87	5.17	0	14.47	4.93	2.30608	2.3644	0.809061	1.27841	1.28023	1.65289	0.94162	2.4055	1.81543	0.78637
8	0	0	0	0	9.54	0	2.09644	1.11266	1.94175	1.84659	1.42247	2.14876	1.31827	3.09278	2.118	1.57274
9	0	0	0	0	9.54	0	2.51572	1.25174	0.809061	0.994318	2.27596	0.330579	1.12994	0.859107	1.059	1.57274
>9	4.98	20.26	10.34	15.93	35.01	25.47	12.9979	18.4979	18.2848	10.9375	16.3585	11.2397	19.0207	10.3093	16.4902	14.5478
							14.8684

## Sheet: Fig2 200-499
Criteria 1	Low	High	Percent				Model	Model	Model	Model	Model	Model	Model	Model	Model	Model
2-3	2.84	4.88	3.73				3.27219	3.1155	2.79288	2.59932	3.16158	3.3275	2.69149	2.46106	3.1155	3.30906
3-4	2.73	4.86	3.65				4.34141	4.20315	3.00488	3.06019	3.60402	3.71463	3.28141	2.46106	3.31828	3.29984
4-5	3.29	6.53	4.65				4.44281	4.52576	4.02802	3.79759	3.74228	4.20315	4.19393	3.5948	4.0188	3.88976
5-6	2.43	5.33	3.61				4.51654	4.62716	3.79759	3.49341	4.67324	4.47968	4.88524	3.19845	4.11098	3.68698
6-7	2.18	4.94	3.29				3.88976	4.09254	3.5948	3.33671	3.18923	3.71463	4.48889	3.06019	3.35515	2.9588
7-8	0.87	2.26	1.4				2.41497	2.45184	1.85271	2.27671	1.09688	1.80662	2.48871	2.33201	2.13845	1.41949
8-9	0.12	1.37	0.4				0.848004	0.663656	0.258088	1.11531	0.119827	0.331828	0.516177	0.728178	0.820352	0.276523
>9	0	0	0				0	0	0	0.009217	0	0	0	0	0.009217	0
Criteria 2
2	20.8
3		20.6
4			17.4
5							15.8
6								19.8
7									14	22	17
8												20.4
9													18.7
10														15.8
11															19.6
12																16
Criteria 3	Low	High	Percent
2-3	16.54	36.57	25.26				25.9319	26.1438	31.528	22.1277	26.7007	30.7438	27.6978	27.9318	31.2715	28.7212
3-4	8.97	23.27	14.74				15.8833	17.6471	17.6015	12.5532	18.1973	20.1653	20.1439	15.565	18.5567	14.8847
4-5	7.71	20.01	12.63				9.5624	9.31372	5.99613	16.5957	5.44218	6.44628	7.73381	14.4989	6.35739	8.80503
5-6	8.44	24.48	14.74				21.5559	17.6471	14.3133	18.7234	17.0068	17.5207	15.1079	16.2047	17.5258	19.2872
6-7	6.88	22.04	12.63				11.3452	14.3791	14.5068	12.1277	21.0884	11.405	12.9496	10.4478	11.1684	15.304
7-8	9.51	25.06	15.79				8.9141	8.49673	12.1857	8.29787	10.034	9.42149	10.2518	8.95522	8.59107	8.80503
>8	1.3	12.78	4.21				6.80713	6.20915	3.86847	9.3617	1.36054	4.29752	6.11511	6.39659	6.52921	4.19287
	0	0	0
Criteria 4	Low	High	Percent
2-3	22.29	42.61	31.58				28.8493	28.4314	33.4623	25.5319	29.5918	32.7273	30.3957	30.7036	33.8488	32.914
3-4	10.78	25.35	16.84				22.6904	24.183	25.5319	18.7234	24.1497	26.281	26.6187	21.9616	24.2268	20.7547
4-5	13.59	31.14	21.05				15.8833	17.8105	16.8279	17.234	15.1361	15.8678	16.0072	18.9765	14.9485	11.74
5-6	6.42	16.8	10.53				14.7488	12.5817	12.5725	16.8085	11.2245	13.5537	14.9281	13.4328	14.9485	16.5618
6-7	6.52	19.73	11.58				11.0211	11.4379	7.93037	14.0426	14.2857	7.60331	8.81295	10.661	7.56014	14.8847
7-8	2.66	14.27	6.32				5.18639	4.90196	3.09478	5.10638	4.93197	3.1405	2.33813	3.62473	3.60825	2.72537
>8	0.54	7.84	2.11				1.45867	0.653595	0.580271	2.55319	0.680272	0.826446	0.899281	0.639659	0.859107	0.419287
Criteria 5	Low	High	Percent
2-3	36.19	56.76	46.32				39.7083	37.7451	43.5203	37.0213	40.1361	46.7769	38.3094	41.791	47.079	51.782
3-4	20.59	35.38	27.37				30.9562	32.0261	28.6267	24.2553	30.4422	32.0661	32.554	24.5203	30.9278	26.8344
4-5	10.04	23.95	15.79				14.2626	14.8693	18.9555	15.1064	14.2857	14.7107	18.5252	19.403	14.6048	13.6268
5-6	3.99	16.92	8.42				13.128	9.64052	6.5764	15.3191	9.01361	5.78512	7.01439	11.0874	7.38832	7.75681
6-7	0.54	7.84	2.11				1.9449	5.55556	2.32108	8.08511	5.95238	0.661157	3.59712	3.19829	0	0
7-8	0	0	0				0	0	0	0	0	0	0	0	0	0
>8	0	0	0				0	0	0	0	0	0	0	0	0	0
Criteria 8	Low	High	Percent
1	26.93	48	36.84	20.48	36.43	28.46	47.3258	46.732	51.8375	47.4468	46.9388	50.9091	50.3597	49.6802	48.9691	43.8155
2	2.59	14.58	6.32	0	17.09	8.48	21.0697	18.7908	10.8317	21.0638	13.7755	14.0496	11.6906	21.9616	17.354	19.4969
3	4.41	15.49	8.42	0	16.85	8.02	5.99676	6.53595	7.93037	3.82979	11.2245	10.2479	8.81295	3.83795	6.52921	7.33753
4	9.55	24.98	15.79	6.52	23.91	15.21	4.37601	4.41176	4.0619	4.68085	4.93197	3.96694	4.85611	4.47761	4.12371	5.03145
5	3.62	14.43	7.37	0	16.09	7.77	1.9449	3.43137	3.48163	2.12766	4.42177	2.64463	3.23741	1.70576	4.12371	2.51572
6	0.54	7.84	2.11	0	10.46	2.3	1.45867	2.94118	3.09478	2.34043	1.87075	2.80992	2.8777	2.34542	2.23368	1.88679
7	3.04	12.68	6.32	0	14.64	7.18	1.2966	2.28758	2.32108	1.48936	3.40136	1.65289	1.07914	1.70576	2.4055	2.30608
8	1.04	9.17	3.16	0	10.51	3.5	0.162075	0.980392	1.93424	1.48936	2.89116	2.14876	1.25899	1.91898	3.09278	2.09644
9	0.15	7.11	1.05	0	8.4	1.57	3.24149	1.14379	1.16054	1.2766	1.36054	0.330579	1.25899	1.27932	0.859107	2.51572
>9	7.01	21.7	12.63	10.96	24.07	17.51	13.128	12.7451	13.3462	14.2553	9.18367	11.2397	14.5683	11.0874	10.3093	12.9979
							12.2861

## Sheet: Fig2 >500
Criteria 1	Low	High	Percent				Model	Model	Model	Model	Model	Model	Model	Model	Model	Model
2-3	2.19	6.59	3.83				2.33201	2.69149	2.29514	2.41497	2.59932	2.24905	3.30906	2.05549	2.93115	2.5348
3-4	2.36	4.51	3.27				2.85741	2.50714	2.39653	3.31828	3.06019	2.67306	3.29984	2.36888	3.04176	3.16158
4-5	2.28	4.8	3.32				3.3828	2.54401	2.72836	3.81602	3.79759	2.77445	3.88976	2.5901	3.3275	2.92193
5-6	2.61	6.48	4.13				2.90349	2.49793	2.40575	4.26767	3.49341	2.72836	3.68698	2.3781	3.20767	2.55323
6-7	1.64	4.76	2.81				1.93566	1.67757	1.84349	3.74228	3.33671	1.83427	2.9588	1.60383	2.28593	2.03705
7-8	0.44	2.58	1.07				1.19827	1.07844	0.7927	2.25827	2.27671	0.930961	1.41949	0.571481	1.30888	1.46557
8-9	0.07	0.91	0.26				0.424002	0.276523	0.138262	0.553046	1.11531	0.285741	0.276523	0.147479	0.626786	0.534611
>9	0.01	0.36	0.05				0	0	0	0	0.009217	0	0	0	0	0.009217
Criteria 2
2	16.9548
3		17.3
4			15.5
5							16.4
6								15.8
7									11	18	14
8												15.2
9													16
10														15.6
11															17
12																17.1
Criteria 3	Low	High	Percent
2-3	14.39	31.66	21.82				26.7857	24.6602	30.303	25.0513	22.1277	29.0466	28.7212	23.7581	27.1287	21.2181
3-4	4.74	23.16	10.91				20.2381	15.7282	20.3463	17.2485	12.5532	17.7384	14.8847	16.8467	15.2475	17.6817
4-5	6.12	24.59	12.73				11.3095	17.8641	6.70996	5.74949	16.5957	10.8647	8.80503	12.959	15.0495	17.0923
5-6	19.05	37.41	27.27				20.6349	19.4175	20.1299	19.5072	18.7234	17.7384	19.2872	20.5184	20	19.057
6-7	10.08	25.46	16.36				10.5159	10.6796	12.3377	14.9897	12.1277	12.8603	15.304	17.2786	8.31683	10.609
7-8	2.93	16.94	7.27				5.55556	8.34952	7.79221	11.0883	8.29787	8.42572	8.80503	6.47948	7.32673	8.05501
>8	0.26	11.81	1.82				4.96032	3.30097	2.38095	6.16016	9.3617	3.32594	4.19287	2.15983	6.93069	6.28684
	0.25	12.19	1.82
Criteria 4	Low	High	Percent
2-3	22.77	44.52	32.73				28.7698	29.1262	32.4675	27.5154	25.5319	31.0421	32.914	26.3499	30.099	24.165
3-4	10.75	29.09	18.18				27.5794	20	25.7576	26.2834	18.7234	24.1685	20.7547	25.27	21.1881	19.8428
4-5	11.92	31.6	20				18.0556	17.4757	15.368	15.4004	17.234	16.1863	11.74	16.6307	13.6634	17.6817
5-6	10.43	29.77	18.18				14.6825	17.4757	14.0693	14.1684	16.8085	15.2993	16.5618	15.5508	20.396	18.664
6-7	2.99	16.64	7.27				7.93651	10.0971	8.22511	12.3203	14.0426	9.97783	14.8847	12.527	9.10891	12.7701
7-8	0.26	11.81	1.82				1.98413	5.24272	3.67965	3.6961	5.10638	2.66075	2.72537	3.23974	3.76238	5.10806
>8	0.25	12.19	1.82				0.992063	0.582524	0.4329	0.410678	2.55319	0.665188	0.419287	0.431965	1.58416	1.76817
Criteria 5	Low	High	Percent
2-3	29.49	55.26	41.82				41.4683	37.8641	41.1255	37.1663	37.0213	41.4634	51.782	33.9093	42.5743	34.3811
3-4	18.48	33.97	25.45				28.1746	23.6893	29.6537	30.8008	24.2553	31.4856	26.8344	25.9179	31.0891	24.165
4-5	13.91	32.52	21.82				17.6587	16.699	17.0996	17.0431	15.1064	14.6341	13.6268	16.8467	16.8317	16.5029
5-6	3.19	15.73	7.27				9.52381	14.9515	9.09091	8.21355	15.3191	10.4213	7.75681	13.3909	9.30693	18.4676
6-7	0.91	13.41	3.64				3.1746	6.60194	3.0303	6.16016	8.08511	1.99557	0	9.71922	0.19802	6.4833
7-8	0	0	0				0	0.194175	0	0.410678	0	0	0	0.215983	0	0
>8	0	0	0				0	0	0	0	0	0	0	0	0	0
Criteria 8	Low	High	Percent
1	22.74	44.57	32.73	13.73	32.43	23.08	49.2063	54.7573	53.6797	43.1212	47.4468	51.4412	43.8155	50.324	46.9307	60.5108
2	8.7	28.66	16.36	3.18	24.88	14.03	22.2222	20.9709	16.2338	17.8645	21.0638	16.408	19.4969	23.5421	24.3564	13.556
3	4.78	29.76	12.73	0.98	23.47	12.22	6.34921	5.63107	8.44156	9.65092	3.82979	5.9867	7.33753	6.04752	4.55445	4.51866
4	1.85	15	5.45	0	16.72	5.41	5.55556	4.46602	4.329	3.6961	4.68085	4.43459	5.03145	5.39957	5.74257	2.55403
5	0.96	12.79	3.64	0	15.22	3.93	2.97619	1.5534	3.8961	4.10678	2.12766	6.43016	2.51572	2.80777	1.38614	2.35756
6	4.05	19.15	9.09	0.58	21.81	11.2	2.77778	4.07767	1.51515	2.6694	2.34043	2.43902	1.88679	2.15983	1.9802	1.76817
7	0.94	13.1	3.64	0	14.71	4.84	1.78571	0.776699	1.94805	2.25873	1.48936	1.33038	2.30608	2.59179	0.990099	2.75049
8	0	0	0	0	9.87	0	0.992063	0.776699	1.51515	0.616016	1.48936	1.99557	2.09644	0.863931	2.37624	0
9	0	0	0	0	9.87	0	0.595238	0.38835	1.94805	1.43737	1.2766	1.10865	2.51572	0.863931	1.18812	1.17878
>9	7.57	31.86	16.36	16.3	34.29	25.3	7.53968	6.60194	6.49351	14.5791	14.2553	8.42572	12.9979	5.39957	10.4951	10.8055
							9.75932
